# Supplementary material for: Mobile tablet audiometry in fluctuating autoimmune ear disease
Source: J Otolaryngol Head Neck Surg. 2017 Mar 7;46:18. doi: 10.1186/s40463-017-0195-1 (PMC5341391; doi:10.1186/s40463-017-0195-1)
Supplement: Additional file 1: — Complete audiometric dataset. (XLSX 31 kb) [file 40463_2017_195_MOESM1_ESM.xlsx]

## Sheet: Data Analysis
LEFT_EAR_COMMENTS	AIR_DURATION	CREATED_ON	AIR_LEFT_500_THRESHOLD	AIR_LEFT_1000_THRESHOLD	AIR_LEFT_2000_THRESHOLD	AIR_LEFT_4000_THRESHOLD	AIR_LEFT_6000_THRESHOLD	AIR_LEFT_8000_THRESHOLD		BONE_500_THRESHOLD	BONE_1000_THRESHOLD	BONE_2000_THRESHOLD	BONE_4000_THRESHOLD	BONE_6000_THRESHOLD	BONE_8000_THRESHOLD
No heartburn No joint pain Ringing: loud	282	2015-05-24T00:02:04.818	60	25	15	35	65	45	33.3333
	0	2015-05-19T00:08:24.220								40	45	25	25	10	15
THIS IS BONE FROM RIGHT EAR	0	2015-05-16T00:33:31.835								45	55	35	50	40	30
The test was terminated before completing testing for these frequencies: 500, 1000, 2000, 4000, 6000, 8000.	23	2015-05-15T13:03:00.007
Had heartburn Had some knee pain Ringing: loud	218	2015-05-14T00:04:34.166	55	55	50	40	55	55	53.3333
No heartburn No joint pain Ringing loud	388	2015-05-10T01:10:37.268	60	25	35	30	70	60
No heartburn or joint pain Ringing: normal	143	2015-09-28T00:32:13.009	65	65	50	35	55	45
Had heartburn at swimming Felt some ankle and shin pain	330	2015-05-08T00:01:47.393	55	60	35	30	70	60
No heartburn No joint pain Not sick Ringing: loud	181	2015-08-18T12:41:00.046	50	60	25	15	45	55
Results from the test indicate that hearing loss was present at these frequencies: 500, 1000, 6000, 8000.	211	2015-05-05T23:58:24.574	55	60	25	25	50	55	46.6667
No heartburn No joint pain Ringing: normal	157	2015-08-08T01:08:34.476	25	25	25	30	60	60
No heartburn No joint pain Ringing: loud Hear well, don't use hearing aids much	149	2015-07-18T00:01:35.687	25	25	35	35	45	40	28.3333
Results from the test indicate that hearing loss was present at these frequencies: 500, 1000, 2000, 4000, 6000, 8000.	529	2015-04-30T00:00:19.060	60	60	45	35	65	75
	0	2015-07-13T00:13:51.402								25	10	45	20	15	15
	0	2015-07-07T23:10:24.750								25	15	40	20	15	10
No heartburn No joint pain Ringing: normal	152	2015-07-04T23:56:47.475	35	35	50	45	50	45	40
No joint pain No heartburn Ringing: normal	158	2015-07-03T03:36:31.324	30	30	35	35	50	45	31.6667
	0	2015-06-28T00:24:00.716								25	15	25	15	10	10
	0	2015-06-26T01:18:30.063								30	20	35	20	15	10
The test was terminated before completing testing for these frequencies: 2000, 4000, 6000, 8000. The ambient noise level was too high at these frequencies: 1000.	195	2015-06-26T01:10:18.256	35	35					23.3333
	0	2015-06-22T00:30:45.381								30	20	40	20	20	15
No heartburn No joint pain Ringing: loud	149	2015-06-21T01:11:21.121	35	30	45	30	50	50	36.6667
	0	2015-06-16T00:20:05.873								25	20	25	20	20	20
No heartburn No joint pain Ringing: loud	130	2015-06-15T00:13:29.765	25	30	30	35	65	60	28.3333
	0	2015-06-11T00:12:27.327								25	20	25	15	20	20
Had heartburn Had joint pain Ringing: loud	142	2015-06-10T00:03:53.102	30	30	20	35	50	65	26.6667
	0	2015-06-08T00:18:16.589								20	15	25	25	30	20
No heartburn No joint pain Ringing: loud	106	2015-06-07T00:27:36.220	35	25	25	40	60	55	28.3333
	0	2015-06-05T00:35:54.952								20	10	20	20	25	25
Had heartburn Had joint pain Ringing: loud	130	2015-06-04T00:18:09.971	35	30	20	35	50	60	28.3333
	0	2015-06-02T00:27:39.514								35	40	20	20	25	25
No heartburn Some joint pain Ringing: loud	131	2015-06-01T00:28:08.597	50	55	30	45	60	65	45
	0	2015-05-28T00:41:55.971								40	40	15	25	25	20
No heartburn Some joint pain (more like a rolled ankle) Ringing: loud	136	2015-05-27T00:25:14.117	40	55	20	35	65	60	37.5
	0	2015-05-25T00:24:48.975								40	35	30	30	25	20
	0	2015-05-24T00:08:30.103								40	45	30	35	30	25
Some heartburn Some joint pain Ringing: loud	244	2015-05-20T00:03:09.471	60	65	45	30	75	60	56.6667
Little bit of heartburn No joint pain Ringing: loud	177	2015-05-18T02:28:06.728	60	60	30	45	70	60	50
BONE IS FROM RIGHT EAR (deaf ear) AIR IS FROM LEFT EAR no heartburn No joint pain Ringing: loud	272	2015-05-16T00:12:18.909	55	70	40	45	80	70	55	40	55	30	45	30	30
Results from the test indicate that hearing loss was present at these frequencies: 500, 1000, 2000, 4000, 6000, 8000.	179	2015-05-03T00:03:08.389	55	65	35	30	65	75	51.6667
Had a little bit of heartburn Some joint pain Ringing: loud	178	2015-05-15T00:38:51.407	60	70	40	35	55	50	56.6667
No joint pain No heartburn Ringing: loud	187	2015-05-11T00:15:32.927	50	60	40	35	55	55	50
Results from the test indicate that hearing loss was present at these frequencies: 500, 1000, 2000, 4000, 6000, 8000.	110	2015-11-04T02:09:26.289	70	75	65	55	60	55	70
	0	2015-05-08T00:10:37.539	55	60	30	40	70	60	48.3333
No heartburn No joint pain Ringing: loud After yawning, ringing gets really loud for a few seconds then comes back to normal	167	2015-08-26T14:53:12.282	70	80	65	50	70	65	71.6667
	226	2015-05-06T15:31:59.714	65	75	60	30	55	65	66.6667
No joint pain No heartburn Ringing: loud	121	2015-08-17T00:19:10.895	60	60	45	30	65	70	55
Results from the test indicate that hearing loss was present at these frequencies: 500, 1000, 2000, 4000, 6000, 8000.	182	2015-05-04T00:38:50.662	60	65	35	35	70	75	53.3333
No heartburn No joint pain Ringing: normal	123	2015-08-05T01:10:42.633	25	25	25	25	55	65	25
Results from the test indicate that hearing loss was present at these frequencies: 500, 1000, 4000, 6000, 8000.	277	2015-04-30T23:59:18.893	55	50	25	40	65	70	43.3333
No heartburn No joint pain Ringing: loud	243	2015-07-14T00:40:40.799	30	35	40	35	55	55	35
Results from the test indicate that hearing loss was present at these frequencies: 500, 2000, 4000.	434	2015-04-29T14:18:06.044	40	20	40	40			35
No heartburn No joint pain Ringing: loud	132	2015-07-09T01:17:00.457	30	30	40	30	60	50	33.3333
	0	2015-07-05T00:00:48.301								30	15	45	15	15	5
No heartburn No joint pain Ringing: loud	166	2015-07-04T00:31:57.116	35	30	45	35	45	35	36.6667
No heartburn No joint pain Ringing: loud Occasionally hear popping sounds When I turn my head ringing volume increases	156	2015-06-29T00:21:06.416	35	30	40	30	45	40	35
Some heartburn No joint pain Ringing: loud Occasionally hear popping noises	190	2015-06-27T02:38:03.282	35	30	45	30	45	15	36.6667
The test was terminated before completing testing for these frequencies: 500, 2000, 4000, 6000, 8000. The ambient noise level was too high at these frequencies: 1000.	85	2015-06-26T01:14:31.761		35					11.6667
No heartburn No joint pain Ringing: louder then usual	196	2015-06-24T02:05:38.053	45	35	45	35	55	45	41.6667
	0	2015-06-21T01:14:49.381								30	20	40	20	20	30
No heartburn No joint pain Ringing: loud	236	2015-06-18T00:06:19.466	30	35	30	35	55	60	31.6667
	0	2015-06-15T00:17:08.723								25	15	35	20	20	20
No heartburn Some joint pain Ringing: loud	264	2015-06-14T00:14:15.817	35	30	35	30	55	30	33.3333
	0	2015-06-10T00:07:10.715								20	15	25	15	20	15
No heartburn Some joint pain Ringing: loud	173	2015-06-09T00:12:58.833	30	30	20	40	55	55	26.6667
	0	2015-06-07T00:30:01.397								25	15	25	20	20	20
No heartburn No joint pain Ringing: loud	177	2015-06-06T00:15:44.743	35	30	30	40	55	60	31.6667
	0	2015-06-04T00:21:09.662								20	25	20	25	20	20
	0	2015-06-04T00:21:09.662								20	25	20	25	20	20
Little joint pain Had heartburn Ringing: loud	147	2015-06-03T00:27:06.453	45	35	25	40	55	80	35
	0	2015-06-01T00:30:57.630								40	40	25	30	25	25
No heartburn (had lots of heartburn last night) No joint pain (none last night either) Ringing: loud (same as last night)	121	2015-05-30T23:53:49.614	55	60	25	40	60	65	46.6667
	0	2015-05-27T00:28:55.267								40	40	25	30	25	20
Little bit of heartburn Had joint pain Ringing: loud	144	2015-05-26T00:16:26.976	50	55	25	40	70	65	43.3333
	0	2015-05-24T00:11:26.585								60	45	20	35	40	30
	0	2015-05-20T00:09:02.651								40	25	35	35	20	20
No heartburn Some joint pain Ringing: loud	177	2015-05-19T00:04:02.049	50	15	30	30	65	55	31.6667
THIS IS THE BONE FROM THE LEFT EAR	0	2015-05-16T00:30:14.917								35	45	40	35	25	15
	0	2015-05-15T00:43:02.184								45	45	45	25	30	25
Little bit of heartburn No joint pain Ringing: loud	438	2015-05-13T00:13:16.947	60	60	45	40	75	65	55
Results from the test indicate that hearing loss was present at these frequencies: 500, 1000, 2000, 4000, 6000, 8000.	126	2016-01-25T19:10:23.110	70	70	55	50	65	60	65
Results from the test indicate that hearing loss was present at these frequencies: 500, 1000, 4000, 6000, 8000.	206	2015-05-09T00:04:31.437	60	45	20	45	50	60	41.6667
	140	2015-09-23T17:57:39.142	50	55	25	20	55	40	43.3333
Had heartburn at swimming. Ringing is pretty loud	207	2015-05-06T23:59:47.067	60	70	50	30	65	45	60
No heartburn No joint pain Ringing: loud Sick	174	2015-08-18T01:45:32.200	60	70	55	30	65	60	61.6667
Results from the test indicate that hearing loss was present at these frequencies: 500, 1000, 4000, 6000, 8000.	209	2015-05-05T00:00:03.159	55	65	25	35	60	55	48.3333
The test was terminated before completing testing for these frequencies: 500, 1000, 2000, 4000, 6000, 8000.	2	2015-08-08T01:07:52.754
	308	2015-05-02T00:00:20.871	50	60	25	40	80	75	45
	0	2015-07-14T00:45:38.796								20	10	40	20	10	10
No heartburn No joint pain Ringing: loud	131	2015-07-13T00:10:50.219	15	30	45	45	50	55	30
No heartburn No joint pain Ringing: loud	136	2015-07-07T23:07:15.291	35	30	45	45	50	45	36.6667
	0	2015-07-04T00:36:11.654								25	15	45	20	15	15
	0	2015-06-29T00:25:33.833								30	20	40	20	10	15
No heartburn No joint pain Ringing: loud Occasionally hear popping sounds	120	2015-06-28T00:20:53.872	35	20	50	35	50	40	35
No heartburn No joint pain Ringing: louder than usual	90	2015-06-26T01:16:16.108	40	30	45	35	45	50	38.3333
	0	2015-06-24T02:10:26.954								25	35	35	15	20	10
	118	2015-06-22T00:27:38.490	35	25	40	30	55	50	33.3333
	0	2015-06-18T00:11:08.173								20	25	30	20	20	20
Some heartburn No joint pain Ringing: loud	156	2015-06-16T00:16:30.470	30	30	25	40	60	60	28.3333
	0	2015-06-14T00:22:17.708								20	25	25	10	15	25
Had heartburn No joint pain Ringing: not very noticeable	103	2015-06-11T00:09:40.799	35	30	25	40	55	55	30
	0	2015-06-09T00:16:41.209								20	15	20	20	20	20
No heartburn No joint pain Ringing: loud	159	2015-06-08T00:14:58.998	30	30	25	40	60	80	28.3333
	0	2015-06-06T00:20:34.601								20	20	25	30	25	15
No heartburn Some joint pain Ringing: loud	168	2015-06-05T00:31:15.298	35	35	20	40	65	60	30
	0	2015-06-03T00:30:40.310								30	30	25	15	15	10
Had heartburn Had joint pain Ringing: loud	134	2015-06-02T00:24:08.484	45	55	25	35	50	55	41.6667
	0	2015-05-30T23:57:18.201								40	55	25	25	15	20
Some heartburn No joint pain Ringing: loud	388	2015-05-28T00:33:34.282	60	45	30	35	70	70	45
	0	2015-05-26T00:19:46.443								50	50	30	30	20	30
No heartburn Some joint pain Ringing: loud	367	2015-05-25T00:17:21.175	60	60	30	45	65	70	50
			500	1000	2000	40000	6000	8000
		Mean	52.9412	56.7647	41.1765	37.0588	64.0625	62.5
		Standard Deviation	13.6829	17.5593	11.7225	6.90261	8.84371	11.8653
		Max	70	80	65	55	80	80
		Min	15	15	15	15	45	15
		2 SD	27.3659	35.1186	23.4451	13.8052	17.6874	23.7305
		mean plus 2sd	80.3071	91.8833	64.6215	50.864	81.7499	86.2305
		mean minus 2sd	25.5753	21.6462	17.7314	23.2536	46.3751	38.7695
		Mean	45.7143	44	41.4286	34.6429	58.0769	54.6154
									PTA
		Frequency	500	1000	2000	40000	6000	8000
			25.5753	21.6462	19.1314	26.7536	52.3751	47.3695	22.1176
		Range (2SD)	54.7318	70.2371	48.2901	31.1104	41.3748	56.0611	57.753
		2SD High	80.3071	91.8833	66.0215	54.364	87.7499	94.8305	79.4039
		Mean	52.9412	56.7647	42.5765	40.5588	70.0625	71.1	50.7608
		Max	70	80	66.4	58.5	86	88.6	72.1333
		Min	15	15	16.4	18.5	51	23.6	15.4667
				72 audiograms over may 25th, 2015 to jan 25, 2016
				8
				animation over time
				characteristic sample slopes
		Freq	500	1000	2000	4000	6000	8000
		Target	83.5	77.5	81	80.5	83.5	83
		Actual	83.4	77.2	82.6	84.8	89	88.5
		Mic error	0	0	-0.2	-0.8	0.5	3.1
		Threshold adjustment	-0.1	-0.3	1.4	3.5	6	8.6

## Sheet: Timeline
Date	PTA iPad	PTA Clinical		250	500	1000	2000	4000	6000	8000
2015-04-29	35	50		55	50	60	40	40	65	95
2015-04-30	43.3333
2015-05-02	45
2015-05-03	51.6667
2015-05-04	53.3333
2015-05-05	48.3333
2015-05-05	46.6667
2015-05-06	66.6667	73.3333		85	80	75	65	45	55	60											35	50	Pearson (R value):	0.922982
2015-05-06	66																				66.6667	73.3333
2015-05-08	48.3333																				38.3333	58.3333
2015-05-09	41.6667																				35	40
2015-05-11	50																				61.6667	61.6667
2015-05-13	55																				71.6667	73.3333
2015-05-14	53.3333																				43.3333	53.3333
2015-05-15	56.6667																				70	73.3333
2015-05-16	55																				65	68.3333
2015-05-18	50
2015-05-19	31.6667
2015-05-20	56.6667
2015-05-24	33.3333
2015-05-25	50
2015-05-26	43.3333
2015-05-27	38.3333	58.3333		80	70	60	45	40	50	55
2015-05-28	45
2015-05-30	46.6667
2015-06-01	45
2015-06-02	41.6667
2015-06-03	35
2015-06-04	28.3333
2015-06-05	30
2015-06-06	31.6667
2015-06-07	28.3333
2015-06-08	28.3333
2015-06-09	26.6667
2015-06-10	26.6667
2015-06-11	30
2015-06-14	33.3333
2015-06-15	28.3333
2015-06-16	28.3333
2015-06-18	31.6667
2015-06-21	36.6667
2015-06-22	33.3333
2015-06-24	41.6667
2015-06-26	23.3333
2015-06-26	11.6667
2015-06-26	38.3333
2015-06-27	36.6667
2015-06-28	35
2015-06-29	35	40		60	45	25	50	35	40	40
2015-07-03	31.6667
2015-07-04	36.6667
2015-07-04	40
2015-07-07	36.6667
2015-07-09	33.3333
2015-07-13	30
2015-07-14	35
2015-07-18	28.3333
2015-08-05	25
2015-08-17	55
2015-08-18	61.6667	61.6667		80	70	65	50	35	45	50
2015-08-26	71.6667	73.3333		90	80	75	65	55	55	50
2015-09-23	43.3333	53.3333		55	60	60	40	25	50	45
2015-11-04	70	73.3333		75	70	80	70	55	55	45
2016-01-25	65	68.3333		70	70	75	60	55	60	60
